# Supplementary material for: An Analysis of the Spatiotemporal Characteristics and Diversity of Grain Production Resource Utilization Efficiency under the Constraint of Carbon Emissions: Evidence from Major Grain-Producing Areas in China
Source: Int J Environ Res Public Health. 2022 Jun 24;19(13):7746. doi: 10.3390/ijerph19137746 (PMC9265660; doi:10.3390/ijerph19137746)
Supplement: Supplementary file 1 [file ijerph-19-07746-s001.zip › Table S1.xlsx]

## Sheet: Sheet1
		Water footprint	arable land	fertilizer	mechanical power	food production	carbon emissions from production
		S	T	H	N	L	C
heilongjiang	黑龙江
Ji Lin	吉林									黑龙江	S	T	H	N	L	C			辽宁	S	T	H	N	L	C			河北	S	T	H	N	L	C
liaoning	辽宁									2000	340.463	6865.7	89.4506	1187.62	2378.9	205.062	0.735916		2000	109.477	2331.7	70.6845	862.518	1012.1	188.54	0.643757		2000	295.627	5724.98	171.679	4440.98	2331.18	432.29	0.63439
Inner Mongolia	内蒙古									2001	344.305	7449.3	91.9045	1229.19	2425.8	207.98	0.745736		2001	118.259	2514.13	69.6257	888.584	1223.48	192.739	0.634114		2001	285.563	5596.43	170.168	4509.38	2285.72	455.909	0.622461
hebei	河北									2002	332.048	7040.9	92.6469	1243.97	2637.2	214.965	0.714207		2002	110.841	2323.2	67.948	905.488	1328.9	199.025	0.609892		2002	275.938	5469.36	170.659	4561.04	2239.65	465.381	0.61212
shanxi	山西									2003	335.836	6963.6	89.2945	1284.18	2274.2	214.613	0.710378		2003	107.831	2260.78	68.4593	937.55	1329.4	197.64	0.607879		2003	250.271	5037.83	165.222	4528.15	2179.88	500.389	0.583183
Beijing	北京									2004	372.967	7577.8	110.206	1496.01	2791	241.336	0.766332		2004	116.947	2459.5	77.8473	1069.76	1542.2	205.31	0.660563		2004	252.21	5149.88	171.683	4818.38	2302.38	620.1	0.592257
tianjin	天津									2005	449.728	7667.4	114.756	1698.72	2887.9	255.706	0.760379		2005	124.472	2636.7	83.2394	1332.03	1598.3	214.679	0.694472		2005	269.131	5397.05	186.377	5213.82	2438.13	653.018	0.614315
shandong	山东									2006	460.001	9786.93	135.93	2154.27	3622.5	276.386	0.838041		2006	128.91	2744.91	91.6279	1509.95	1679.17	222.02	0.756755		2006	280.518	5604	196.077	5656.63	2629.2	636.522	0.643108
henan	河南									2007	520.048	10554.7	150.696	2395.74	3766.61	291.329	0.860137		2007	132.617	2824.75	96.3684	1467.93	1724.33	238.598	0.756008		2007	275.754	5587.82	213.612	6256.59	2767.54	680.155	0.684939
shaanxi	陕西									2008	541.006	10865	158.489	2646.91	4481.69	302.016	0.876936		2008	130.542	2771.39	95.7824	1519.4	1776.46	240.261	0.743826		2008	275.908	5578.09	206.903	6308.68	2852.31	589.74	0.662302
ningxia	宁夏									2009	569.606	11514	178.323	3049.85	4640.14	325.92	0.89668		2009	133.898	2859.62	100.265	1608.12	1535.83	257.599	0.75043		2009	277.802	5707.3	214.408	6687.24	2902.53	578.408	0.678142
hubei	湖北									2010	591.244	11901.2	191.603	3331.39	5498.52	352.835	0.891631		2010	140.194	3012.32	106.823	1714.8	1709.16	271.716	0.762586		2010	283.837	5844.53	228.425	7182.11	2986.52	581.293	0.707506
jiangsu	江苏									2011	611.899	12314.8	204.602	3670.22	6067.58	374.619	0.895647		2011	142.206	3071.13	111.121	1843.73	2000.36	277.975	0.768257		2011	284.313	5889.79	232.139	7363.16	3201.93	574.955	0.711472
anhui	安徽									2012	632.441	12799.5	220.785	4183.53	6474.93	396.073	0.918866		2012	146.943	3186.66	114.3	1966.12	2098.56	283.306	0.778079		2012	287.334	5961.35	234.786	7524.01	3287.95	587.148	0.712919
Shanghai	上海									2013	652.536	13200.7	227.53	4504.23	6938.38	403.409	0.928845		2013	149.6	3257.63	119.001	2063.84	2283.04	288.949	0.784138		2013	288.264	6035.58	237.407	7718.53	3415.96	595.673	0.717155
zhejiang	浙江									2014	673.194	13613.2	236.56	4840.98	7286.44	413.415	0.93899		2014	150.691	3317.62	119.149	2146.51	1796.02	289.696	0.786203		2014	289.087	6113.21	242.659	7912.1	3412.31	598.823	0.723038
hunan	湖南									2015	688.459	14011.1	241.507	5148.07	7521.32	414.51	0.945938		2015	156.156	3454.55	121.187	2242.11	2114.66	286.7	0.796811		2015	291.242	6207.14	246.216	8148.34	3447.04	598.671	0.733899
jiangxi	江西									2016	682.016	13755.4	234.444	5226.21	7267.84	413.177	0.927575		2016	151.399	3338.52	116.505	1706.31	2236.37	277.888	0.78688		2016	291.525	6230.94	244.152	5446.85	3578.7	550.654	0.735864
chongqing	重庆									2017	681.757	13649	232.172	5373.38	7249.96	410.834	0.924252		2017	148.448	3262.52	113.749	1732.12	2232.06	268.976	0.781944		2017	285.91	6062.54	232.906	5483.12	3607.09	537.953	0.723311
fujian	福建									2018	682.721	13778.1	230.653	5713.41	7361.65	389.613	0.938987		2018	149.011	3277.19	112.965	1747.78	2100.17	259.792	0.778965		2018	282.515	5960.93	227.176	5603.93	3465.6	507.726	0.727197
guangdong	广东									2019	675.894	13640.3	228.346	5656.27	7288.03	385.717	0.929597		2019	147.521	3244.42	111.836	1730.3	2079.17	257.194	0.771175		2019	279.69	5901.32	224.905	5547.89	3430.94	502.649	0.719925
guangxi	广西									吉林	S	T	H	N	L	C			内蒙古	S	T	H	N	L	C			山东	S	T	H	N	L	C
guizhou	贵州									2000	168.896	3398.4	83.8336	759.732	1504.6	149.705	0.74818		2000	109.264	2827.6	35.7373	645.542	969	113.662	0.478091		2000	490.738	6797.07	258.039	4283.63	3542.89	671.353	0.609748
yunnan	云南									2001	187.216	3782.74	88.231	848.22	1821.68	165.084	0.773549		2001	111.561	2876.3	39.9448	717.455	1024.2	117.012	0.503972		2001	474.822	6619.95	251.856	4518.38	3388.6	698.044	0.587598
sichuan	四川									2002	187.458	3683.6	91.9629	904.204	2045.41	163.709	0.785806		2002	104.899	2712.65	38.1715	695.888	1095.35	119.086	0.460786		2002	458.965	6404.84	251.56	4728.12	3046.29	734.239	0.579737
qinghai	青海									2003	179.155	3620.25	93.8383	944.492	2089.8	168.635	0.767531		2003	105.243	2673.11	43.3023	751.184	1066.28	133.068	0.464666		2003	421.544	5909.31	234.873	4525.76	3123.09	745.365	0.542872
Tibet	西藏									2004	196.183	4038.88	131.025	1086.94	2403.05	205.587	0.823592		2004	114.551	2928.1	51.5783	876.01	1216.1	150.303	0.494282		2004	411.226	5788.89	245.386	4762.27	3245.97	761.73	0.544142
xinjiang	新疆									2005	195.87	3943.5	109.928	1171.16	2406.89	188.395	0.796004		2005	122.921	3147.79	59.1097	973.345	1402.77	165.157	0.506423		2005	452.991	6368.6	277.397	5457.02	3696.83	791.642	0.593197
gansu	甘肃									2006	190.478	3780.3	115.17	1234.4	2601.1	202.864	0.785075		2006	133.616	3413	66.5558	1069.8	1484.3	179.551	0.517904		2006	483.019	6711.13	305.673	5962.99	3911.7	828.459	0.624052
hainan	海南									2007	195.621	3992.08	122.387	1330.43	2362.9	216.207	0.79271		2007	133.759	3453.88	74.1516	1167.73	1496.04	193.917	0.528559		2007	481.933	6694.07	309.023	6125.49	3925.65	834.715	0.617627
										2008	202.153	4120.61	132.955	1460.69	2807.72	229.224	0.811492		2008	143.875	3693.37	84.3111	1520.69	1781.98	213.525	0.54712		2008	492.321	6876.76	298.054	6476.31	4167.56	800.195	0.62573
										2009	204.947	4164.27	142.471	1636.83	2401.31	243.105	0.817953		2009	161.827	4149.49	103.151	1740.03	1866.78	235.916	0.601744		2009	502.411	7040.57	305.152	7150.72	4264.77	789.077	0.645333
										2010	210.11	4298.55	149.417	1753.28	2660.45	253.4	0.817381		2010	168.635	4337.2	104.417	1787.17	2034.72	249.194	0.589128		2010	511.062	7181.22	319.682	7821.21	4325.48	798.512	0.672563
										2011	213.34	4370.54	161.052	1943.05	3106.91	270.112	0.825061		2011	174.161	4496.97	105.537	1892.37	2234.73	246.363	0.596454		2011	521.904	7353.73	323.015	8250.8	4518.13	793.8	0.681983
										2012	218.199	4507.06	171.529	2119.66	3300.04	284.813	0.829727		2012	182.348	4731.23	116.596	2023.39	2399.15	267.065	0.616781		2012	532.048	7506.67	329.133	8583.09	4657.15	791.415	0.691077
										2013	230.655	4788.19	184.279	2320.62	3603.54	295.123	0.850032		2013	194.178	5030.97	130.175	2206.18	2764.06	286.507	0.643096		2013	547.898	7762.41	329.452	8879.87	4723.12	783.182	0.697016
										2014	244.427	5066.43	194.951	2510.71	3641.88	306.122	0.860102		2014	203.506	5278.33	145.478	2373.26	2843.92	313.554	0.653333		2014	564.795	8024.17	331.896	9289.66	4863.16	767.71	0.709059
										2015	252.134	5212.15	200.946	2739.54	3814.69	313.465	0.868994		2015	210.866	5456.41	148.561	2464.75	3008.7	327.256	0.647747		2015	579.612	8225.44	334.987	9650.68	5025.85	757.725	0.722734
										2016	252.305	5230.11	201.51	2678.58	3994.22	314.2	0.862592		2016	214.394	5534.59	144.982	2058.25	2971.38	332.542	0.617892		2016	587.458	8358.67	338.286	7261.09	5226.32	746.814	0.741108
										2017	251.001	5207.48	197.666	2810.42	3985.52	311.997	0.855621		2017	213.522	5501.43	143.446	2126.03	2934.34	329.876	0.610306		2017	585.955	8312.4	329.24	7591.2	5279.53	719.736	0.74834
										2018	256.345	5351.62	200.92	3050.33	3501.38	304.435	0.880072		2018	218.586	5583.56	140.898	2318.23	3203.5	318.974	0.632765		2018	581.735	8260.62	313.48	7767.24	5220.76	685.595	0.745759
										2019	253.782	5298.1	198.911	3019.83	3466.37	301.391	0.871271		2019	216.4	5527.72	139.489	2295.05	3171.47	315.785	0.626437		2019	575.918	8178.01	310.345	7689.57	5168.55	678.74	0.738301
										河南	S	T	H	N	L	C			江西	S	T	H	N	L	C			安徽	S	T	H	N	L	C
										2000	613.155	8147.98	260.164	3585.32	3745.52	531.342	0.620236		2000	144.312	3061.2	57.9327	488.809	1534.2	156.566	0.541731		2000	426.133	5531.14	155.478	1827.7	2239.2	328.157	0.614175
										2001	598.489	7981.03	268.551	3695.56	3761.44	556.324	0.607953		2001	141.489	3012.8	59.6929	545.456	1527.4	154.909	0.544346		2001	392.846	5180.33	166.53	1877.41	2285.5	357.977	0.593183
										2002	612.797	8173	286.813	4005.95	3872.4	585.734	0.611762		2002	138.92	2963.6	62.2317	615.299	1483.57	162.767	0.553416		2002	414.899	5499.8	165.24	2061.21	2507.4	349.535	0.611251
										2003	613.531	8197.67	280.291	4165.32	3355.65	583.157	0.599054		2003	133.002	2840.81	63.0881	693.821	1388.85	159.041	0.568463		2003	407.812	5467	168.527	2123.76	1967	363.463	0.599144
										2004	620.894	8307.06	297.086	4530.81	3992.59	609.944	0.602412		2004	148.396	3164.62	75.4278	894.655	1604.89	182.775	0.610603		2004	427.986	5740	173.167	2361.07	2515.57	369.035	0.623889
										2005	635.588	8515.63	316.913	4852.85	4293.53	639.611	0.611635		2005	152.81	3260.33	80.3314	1105.89	1694.07	193.512	0.620847		2005	435.462	5844.6	182.026	2538.46	2412.6	385.815	0.637191
										2006	675.312	9070.54	350.254	5385.17	4950.7	670.015	0.648103		2006	157.202	3354.68	84.2208	1357.58	1835.24	197.26	0.635245		2006	458.243	6113.97	204.696	2949.12	2766.01	395.408	0.695559
										2007	682.2	9139.57	363.884	5569.09	5096.25	705.728	0.638751		2007	157.715	3369.51	83.642	1580.35	1866.48	200.942	0.630547		2007	473.866	6294.85	214.313	3186.6	2904.69	408.898	0.702621
										2008	694.521	9337.42	390.048	6112.67	5253.22	738.821	0.648265		2008	160.884	3437.18	84.1687	1865.06	1930.91	207.938	0.63299		2008	482.002	6403.35	215.862	3376.44	3083.18	414.743	0.702333
										2009	703.868	9492.11	419.186	6546.36	5371.13	772.651	0.666782		2009	162.529	3470.87	85.8554	2124.21	1986.68	212.744	0.632406		2009	503.45	6657.05	222.828	3639.49	3107.52	423.281	0.712389
										2010	714.315	9653.68	441.638	6873.07	5458.73	803.349	0.674102		2010	165.866	3540.41	88.507	2447.1	1949.88	219.615	0.643126		2010	504.145	6656.85	226.786	3836.71	3142.65	436.157	0.709217
										2011	728.729	9878.95	463.049	7227.62	5595.62	826.26	0.687312		2011	167.364	3571.2	90.6384	2704.3	2057.98	221.02	0.643876		2011	511.036	6727.43	236.129	4051.94	3261.91	449.666	0.71626
										2012	741.472	10103.3	480.647	7635.46	5782.06	838.318	0.702258		2012	169.259	3610.83	91.1348	2967.51	2095.35	224.1	0.645156		2012	515.872	6773.66	241.982	4282.57	3489.72	456.363	0.725519
										2013	757.425	10376.6	495.384	7931.87	5915.3	856.655	0.711381		2013	170.508	3637.6	91.363	1299.74	2141.04	225.909	0.64531		2013	522.873	6854.9	247.701	4494.55	3499.31	465.471	0.731978
										2014	771.637	10587.2	507.206	8248.11	6026.14	864.55	0.718676		2014	171.719	3663.99	92.3668	1369.56	2180.58	225.102	0.64651		2014	533.619	7002.9	251.65	4692.47	3795.03	466.986	0.737133
										2015	783.582	10773	518.451	8478.13	6362.03	871.922	0.724002		2015	172.855	3687.97	93.0873	1465.76	2195.43	225.852	0.648331		2015	545.566	7141.73	252.007	4896.67	4048.93	465.52	0.744063
										2016	791.816	10870.5	521.566	7188.52	6390.1	869.499	0.729432		2016	172.526	3678.99	92.1357	1428.81	2183.09	222.354	0.64898		2016	553.023	7227.77	268.888	5646.89	3930.5	451.998	0.822263
										2017	782.248	10673.8	512.007	7272.81	6410.96	853.864	0.724504		2017	171.492	3656.96	87.5381	1497.95	2169.85	215.374	0.648574		2017	551.252	7208.56	263.274	5214.66	3996.62	441.755	0.826037
										2018	782.114	10664.8	499.782	7361.54	6551.21	832.721	0.721404		2018	168.375	3592.05	79.6537	1540.04	2137.29	199.703	0.646539		2018	551.191	7209.07	256.272	5378.43	3981.76	433.182	0.821911
										2019	774.293	10558.1	478.784	7287.92	6485.7	824.394	0.71419		2019	166.691	3551.13	78.8571	1524.64	2115.92	197.706	0.640074		2019	540.167	7064.89	251.146	5220.86	3902.12	424.518	0.805473
										江苏	S	T	H	N	L	C			湖南	S	T	H	N	L	C			湖北	S	T	H	N	L	C
										2000	386.103	4830.41	203.951	1778.55	2901.45	434.79	0.607991		2000	215.935	4499	102.41	1242.38	2583.7	247.577	0.562231		2000	202.538	3489.24	113.675	650.555	1993.42	336.527	0.460075
										2001	348.522	4397.24	191.1	1672.37	2724.08	437.1	0.565385		2001	204.973	4275	99.3063	1270.92	2510.6	252.152	0.538976		2001	190.56	3342.83	109.48	655.819	1902.5	333.028	0.446366
										2002	346.814	4377.87	189.496	1675.22	2686.32	435.898	0.56142		2002	196.951	4112.44	97.3061	1318.79	2301.53	255.696	0.527919		2002	183.966	3238.2	113.137	685.696	1850.54	340.548	0.440274
										2003	327.346	4154.96	181.025	1638.46	2267.35	434.716	0.540905		2003	190.409	3984.29	97.0558	1373.12	2254.92	266.262	0.515349		2003	165.655	2944.38	111.501	685.436	1718.92	356.156	0.412479
										2004	343.856	4319.6	189.705	1719.34	2634.45	439.872	0.563256		2004	202.87	4257.56	109.691	1578.55	2466.61	292.268	0.539873		2004	174.836	3133.79	123.462	772.342	1897.64	367.423	0.437932
										2005	358.304	4478.81	199.762	1837.74	2658.7	450.406	0.58614		2005	205.599	4325.3	113.787	1729.47	2483.6	301.935	0.542178		2005	191.078	3361.84	132.004	950.151	1982.51	369.65	0.461828
										2006	379.999	4719.84	218.578	2095.3	2929.99	452.189	0.639099		2006	199.195	4214.9	124.15	1987.35	2534.7	307.586	0.578197		2006	214.625	3542.33	150.141	1161.76	1979.4	387.351	0.513337
										2007	392.91	4874	229.748	2278.77	2983.35	453.702	0.671719		2007	200.246	4237.86	125.801	2110.87	2576.06	313.429	0.572915		2007	225.401	3688.33	158.175	1345.51	2026.75	400.82	0.527426
										2008	402.4	5002.43	231.871	2470.63	3062.41	455.585	0.680453		2008	204.046	4315.88	126.628	2279.47	2705.4	320.762	0.566872		2008	215.715	3567.11	163.891	1399.02	2039.37	430.518	0.500187
										2009	405.136	5033.64	233.744	2589.24	3126.9	467.077	0.679489		2009	214.225	4511.29	133.06	2500.56	2805.83	331.634	0.574525		2009	224.193	3743.42	173.806	1561.65	2182.77	443.911	0.510803
										2010	410.344	5088.86	232.616	2685.02	3156.18	469.844	0.681938		2010	216.163	4539.26	133.266	2620.32	2757.73	338.945	0.563324		2010	226.717	3782.01	179.808	1728.01	2186.95	458.186	0.512611
										2011	415.139	5144.84	231.059	2813.54	3236.94	469.29	0.685208		2011	221.04	4636.85	137.489	2798.41	2863.53	346.462	0.566987		2011	229.54	3820.88	181.891	1830.35	2292.87	464.553	0.512527
										2012	420.676	5203.89	227.53	2897.59	3317.57	467.476	0.687507		2012	223.767	4696.83	140.974	2936.64	2940.51	357.367	0.565909		2012	238.138	3939.76	181.951	1969.86	2382.36	464.766	0.512696
										2013	424.792	5248.38	225.763	3043.25	3337.46	466.762	0.690764		2013	224.21	4708.66	139.912	3063.31	2871.47	360.035	0.563731		2013	246.059	4076.36	185.558	2151.76	2485.44	459.496	0.527257
										2014	430.55	5332.23	226.577	3255.7	3438.99	465.223	0.700155		2014	227.109	4772.82	140.821	3223.37	2964.48	360.55	0.568286		2014	250.388	4183.68	187.007	2305.12	2561.86	458.246	0.53696
										2015	435.893	5397.78	224.5	3385.49	3515.27	458.669	0.701584		2015	227.762	4785.41	141.205	3375.79	2988.42	359.656	0.572745		2015	264.934	4463.43	186.662	2498.07	2817.64	442.823	0.559087
										2016	438.749	5430.13	222.126	3487.38	3475.17	451.641	0.710759		2016	226.485	4769.37	140.906	3486.35	2954.41	358.165	0.571764		2016	266.47	4498.92	186.567	2382.29	2703.97	433.98	0.568871
										2017	435.128	5388.08	216.66	3559.12	3551.06	443.256	0.713049		2017	224.959	4732.57	139.475	3557.02	2972.34	356.276	0.568684		2017	268.268	4528.41	180.957	2467.41	2745.12	420.701	0.569172
										2018	431.052	5328.2	207.205	3555.13	3596.22	432.173	0.708516		2018	213.543	4498.05	134.541	3515.09	2911.35	353.299	0.554556		2018	264.359	4496.93	167.27	2501.87	2733.58	395.88	0.565445
										2019	422.431	5221.64	203.061	3484.02	3524.3	423.53	0.694345		2019	209.273	4408.09	131.85	3444.79	2853.12	346.233	0.543464		2019	259.072	4406.99	163.925	2451.84	2678.91	377.962	0.554136
										四川	S	T	H	N	L	C
										2000	321.111	5133.8	113.58	897.397	2751.2	283.619	0.534267
										2001	308.47	4979.92	110.306	902.749	2368.28	282.073	0.520286
										2002	304.366	4934.6	108.159	930.565	2530.4	281.13	0.515926
										2003	287.556	4721.81	104.852	951.491	2461.45	283.686	0.503152
										2004	283.383	4693	107.338	1003.23	2541.9	293.149	0.499919
										2005	286.778	4759.13	110.903	1095.23	2566.5	302.466	0.502007
										2006	293.694	4866.07	118.845	1221.41	2373.7	314.131	0.520886
										2007	292.753	4869.1	125.337	1327.76	2544.43	326.126	0.52625
										2008	286.407	4816.16	125.831	1392.59	2604.25	332.626	0.518165
										2009	283.006	4800.78	129.993	1547.87	2617.82	341.653	0.524227
										2010	280.357	4799.73	129.967	1653.48	2651.77	345.072	0.524061
										2011	277.683	4792.29	130.647	1781.68	2700.95	352.902	0.520031
										2012	274.327	4779.22	129.758	1894.35	2717.88	357.715	0.512815
										2013	271.336	4765.34	127.7	2010.08	2783.57	356.587	0.508482
										2014	268.12	4758.15	126.944	2110.8	2769.73	356.963	0.50739
										2015	265.914	4771.85	126.139	2223.86	2819.01	357.707	0.504901
										2016	263.144	4774.67	125.218	2146.14	2865.42	356.805	0.502924
										2017	260.749	4760.8	120.3	2197.81	2879.17	348.615	0.497209
										2018	258.882	4742	115.999	2270.5	2881	335.051	0.493171
										2019	234.993	4267.8	104.399	2043.45	2592.9	301.546	0.433854
