# Supplementary material for: An Analysis of the Spatiotemporal Characteristics and Diversity of Grain Production Resource Utilization Efficiency under the Constraint of Carbon Emissions: Evidence from Major Grain-Producing Areas in China
Source: Int J Environ Res Public Health. 2022 Jun 24;19(13):7746. doi: 10.3390/ijerph19137746 (PMC9265660; doi:10.3390/ijerph19137746)
Supplement: Supplementary file 1 [file ijerph-19-07746-s001.zip › Table S2.xlsx]

## Sheet: Water footprint content
			Corn	rice	wheat	soybeans
			玉米	稻谷	小麦	大豆					玉米	稻谷	小麦	大豆					玉米	稻谷	小麦	大豆					玉米	稻谷	小麦	大豆					玉米	稻谷	小麦	大豆					玉米	稻谷	小麦	大豆
	黑龙江	2000	76.2788	98.824	21.9558	143.404	340.463		吉林	2000	98.3511	35.2114	2.85823	32.4749	168.896		辽宁	2000	60.9471	28.8753	3.61144	16.0435	109.477		江苏	2000	21.3059	179.482	178.166	7.14951	386.103		四川	2000	66.2428	99.9732	149.495	5.40064	321.111		浙江	2000	2.66461	73.2074	16.4894	3.91159	96.273		广东
		2001	89.3485	97.0452	14.2387	143.672	344.305			2001	116.8	41.3572	1.97894	27.0802	187.216			2001	67.1301	30.3966	3.03256	17.6999	118.259			2001	21.6407	163.744	156.126	7.01122	348.522			2001	64.3844	98.5311	139.589	5.96611	308.47			2001	2.64215	61.3891	11.2734	3.72094	79.0255
		2002	94.7266	96.694	9.12788	131.5	332.048			2002	115.458	40.1066	0.850216	31.0425	187.458			2002	61.3371	32.8082	1.52933	15.1667	110.841			2002	21.9791	161.447	156.404	6.98453	346.814			2002	64.7652	97.7296	135.705	6.16699	304.366			2002	2.66461	53.7081	8.75124	3.46814	68.5921
		2003	86.1664	79.6645	7.96378	162.041	335.836			2003	117.593	32.5712	0.80561	28.1845	179.155			2003	61.4778	29.5199	0.618285	16.2153	107.831			2003	22.753	149.952	147.707	6.93404	327.346			2003	62.2684	96.0447	122.829	6.41465	287.556			2003	2.65083	44.8704	6.63772	3.53059	57.6895
		2004	90.7029	103.063	9.18755	170.013	372.967			2004	129.87	36.1326	0.42141	29.7585	196.183			2004	68.5007	32.0889	0.632616	15.7246	116.947			2004	19.5911	172.105	145.95	6.20932	343.856			2004	62.8724	97.1506	116.964	6.39621	283.383			2004	2.78202	47.0978	5.52802	3.53362	58.9415
heilongjiang	黑龙江	2005	115.604	113.828	9.63693	210.658	449.728			2005	125.203	39.7699	0.350792	30.5461	195.87			2005	76.7998	33.5158	0.684823	13.4715	124.472			2005	18.6414	179.96	153.54	6.16284	358.304			2005	64.1593	98.2657	117.581	6.77221	286.778			2005	3.20924	47.1203	6.23377	3.93303	60.4963
Ji Lin	吉林	2006	125.404	128.523	9.22474	196.849	460.001			2006	125.579	39.9787	0.406645	24.5138	190.478			2006	84.9665	36.8474	0.245676	6.84997	128.91			2006	19.0409	180.503	174.344	6.1112	379.999			2006	69.2602	98.0011	119.898	6.53523	293.694			2006	1.12455	45.5612	4.21961	1.53311	52.4385
liaoning	辽宁	2007	171.726	140.768	8.65382	198.901	520.048			2007	129.149	40.4354	0.206855	25.8292	195.621			2007	87.456	38.3106	0.35637	6.49441	132.617			2007	19.7936	180.897	185.887	6.33245	392.91			2007	73.4221	95.2756	117.093	6.96215	292.753			2007	1.16709	42.4741	4.62412	1.52285	49.7882
Inner Mongolia	内蒙古	2008	163.002	161.772	8.85673	207.375	541.006			2008	133.724	40.0679	0.226716	28.1339	202.153			2008	84.241	37.5705	0.27564	8.45455	130.542			2008	21.7877	181.043	192.968	6.602	402.4			2008	75.188	94.6929	109.208	7.3175	286.407			2008	1.23864	40.5394	5.15552	1.62959	48.5631
hebei	河北	2009	184.693	165.846	10.8548	208.213	569.606			2009	135.598	40.1948	0.171256	28.9828	204.947			2009	89.6532	36.8391	0.219798	7.18575	133.898			2009	21.843	181.134	195.534	6.62477	405.136			2009	78.0049	93.7192	103.526	7.7555	283.006			2009	1.2495	39.4376	5.78937	1.65247	48.129
shanxi	山西	2010	201.399	193.17	10.3551	186.319	591.244			2010	143.901	40.9544	0.155392	25.0986	210.11			2010	97.5745	37.3797	0.174297	5.06538	140.194			2010	22.1326	181.224	200.553	6.43334	410.344			2010	81.5489	92.5902	97.9197	8.29842	280.357			2010	1.22017	37.6793	6.416	1.55501	46.8704
Beijing	北京	2011	219.335	211.499	10.9972	170.068	611.899			2011	149.509	42.0084	0.143856	21.6786	213.34			2011	101.637	35.7924	0.150045	4.62682	142.206			2011	22.5683	181.459	204.713	6.39911	415.139			2011	84.408	91.4717	93.004	8.79913	277.683			2011	1.33905	35.4806	7.11892	1.50023	45.4388
tianjin	天津	2012	258.326	223.398	7.74564	142.971	632.441			2012	158.19	42.8445	0.151021	17.0136	218.199			2012	107.309	35.3199	0.137694	4.17588	146.943			2012	22.8556	181.557	210.048	6.21558	420.676			2012	87.3843	90.8405	87.0103	9.09213	274.327			2012	2.5943	32.0755	7.37923	2.5842	44.6333
shandong	山东	2013	278.257	237.557	4.89702	131.826	652.536			2013	170.454	44.5181	0.166035	15.5162	230.655			2013	111.531	34.076	0.105587	3.88831	149.6			2013	23.5395	181.633	213.689	5.93042	424.792			2013	90.3909	89.6946	81.8453	9.40501	271.336			2013	2.56754	31.0179	7.56221	2.56207	43.7098
henan	河南	2014	284.042	244.182	5.3561	139.614	673.194			2014	181.843	45.58	0.148313	16.855	244.427			2014	118.196	29.018	0.102416	3.37483	150.691			2014	26.1671	182.189	216.406	5.78738	430.55			2014	93.2485	89.0802	75.8442	9.94701	268.12			2014	2.60679	29.9707	8.3132	2.57988	43.4706
shaanxi	陕西	2015	311.707	241.097	2.60853	133.046	688.459			2015	190.277	46.8934	0.0134555	14.9502	252.134			2015	125.211	27.6685	0.0910367	3.18585	156.156			2015	27.2386	183.299	219.737	5.61832	435.893			2015	97.4189	88.4382	69.5726	10.4848	265.914			2015	2.63562	29.0563	9.1894	2.61514	43.4965
ningxia	宁夏	2016	276.446	241.527	2.92283	161.12	682.016			2016	189.87	48.1799	0.0149692	14.2395	252.305			2016	119.529	28.0906	0.0890577	3.69029	151.399			2016	27.1973	183.782	222.121	5.64853	438.749			2016	100.051	88.2159	63.7124	11.1647	263.144			2016	2.54886	28.0873	7.9218	2.54119	41.0992
hubei	湖北	2017	248.261	242.976	3.78626	186.734	681.757			2017	186.381	49.4226	0.0147856	15.1829	251.001			2017	115.338	29.0507	0.110039	3.94915	148.448			2017	27.3508	182.272	219.928	5.57716	435.128			2017	99.9372	88.2601	60.7926	11.7588	260.749			2017	2.64862	28.4349	9.62732	2.43673	43.1476
jiangsu	江苏	2018	267.528	232.775	4.06967	178.348	682.721			2018	189.4	50.5597	0.00394283	16.3814	256.345			2018	116.238	28.796	0.0731751	3.9037	149.011			2018	25.9688	180.399	219.126	5.55888	431.052			2018	99.515	88.2161	59.1477	12.0028	258.882			2018	2.51863	29.8271	7.92663	2.58337	42.8558
anhui	安徽	2019	254.151	221.137	3.86618	169.431	616.156			2019	185.612	49.5485	0.00386398	16.0537	246.194			2019	113.913	28.22	0.0717116	3.82563	143.11			2019	25.4494	176.791	214.743	5.4477	422.431			2019	97.5247	86.4517	57.9648	11.7628	253.704			2019	2.41788	28.634	7.60957	2.48004	41.1415
Shanghai	上海
zhejiang	浙江
hunan	湖南		玉米	稻谷	小麦	大豆					玉米	稻谷	小麦	大豆					玉米	稻谷	小麦	大豆					玉米	稻谷	小麦	大豆					玉米	稻谷	小麦	大豆					玉米	稻谷	小麦	大豆
jiangxi	江西	2000	71.2323	8.14094	199.901	16.3524	295.627		内蒙	2000	50.339	6.31843	17.151	35.4551	109.264		山西	2000	22.8098	0.256225	66.656	10.5182	100.24		湖南	2000	14.9326	183.404	11.0471	6.55221	215.935		重庆	2000	26.8411	36.5574	43.4246	2.55338	109.377		上海	2000	0.26544	8.06762	5.30238	0.187926	13.8234		广西
chongqing	重庆	2001	73.0957	5.32077	192.512	14.6345	285.563			2001	58.8969	4.60007	14.3468	33.7177	111.561			2001	24.0763	0.288466	61.2323	8.35603	93.9531			2001	14.4656	173.778	10.2479	6.48153	204.973			2001	26.2674	35.9643	39.3169	2.50244	104.051			2001	0.263398	7.05104	2.9697	0.139429	10.4236
fujian	福建	2002	74.0735	6.28063	182.797	12.7866	275.938			2002	60.5758	4.78952	12.9126	26.6215	104.899			2002	25.6053	0.200229	59.5585	9.47765	94.8416			2002	14.6329	166.713	9.29413	6.31057	196.951			2002	25.5704	35.5514	36.1547	2.56741	99.8439			2002	0.230729	6.09859	2.91677	0.137611	9.3837
guangdong	广东	2003	71.5265	4.27495	163.643	10.827	250.271			2003	61.7015	3.57386	8.8276	31.1404	105.243			2003	26.3093	0.175907	53.7699	7.99943	88.2546			2003	15.5369	160.52	8.04131	6.31055	190.409			2003	24.423	35.3288	30.061	2.60147	92.4142			2003	0.235833	4.86394	2.01045	0.161556	7.27178
guangxi	广西	2004	75.6007	4.72462	161.298	10.5866	252.21			2004	64.9731	4.31724	11.6369	33.6241	114.551			2004	32.3499	0.149435	48.4224	8.13952	89.0613			2004	14.8227	174.965	7.09306	5.98932	202.87			2004	24.6857	35.2723	26.1275	3.02745	89.1129			2004	0.212863	5.12141	2.03273	0.160041	7.52704
guizhou	贵州	2005	76.9464	4.95821	177.39	9.83621	269.131			2005	70.0217	4.50722	12.8006	35.5918	122.921			2005	34.0192	0.151586	53.8057	8.41123	96.3878			2005	14.8683	178.654	6.11971	5.95686	205.599			2005	24.6825	35.2087	26.0501	3.15544	89.0968			2005	0.218478	5.16218	2.77655	0.177015	8.33422
yunnan	云南	2006	80.4661	5.01874	186.892	8.14108	280.518			2006	74.3204	3.84336	13.4407	42.012	133.616			2006	36.2229	0.083146	49.2215	8.53479	94.0624			2006	10.5145	185.079	1.25747	2.34326	199.195			2006	23.6187	31.6476	15.3505	2.16815	72.7849			2006	0.199591	5.06781	2.91491	0.177924	8.36023
sichuan	四川	2007	83.4346	4.74907	180.602	6.968	275.754			2007	80.4265	5.57716	15.1566	32.5984	133.759			2007	37.0107	0.0842414	52.2225	7.90386	97.2213			2007	11.8746	184.3	1.2879	2.78304	200.246			2007	24.2005	30.3278	16.6075	2.29656	73.4324			2007	0.204654	5.26852	3.67132	0.195894	9.34038
qinghai	青海	2008	82.9257	4.55114	181.468	6.96305	275.908			2008	93.1348	5.30434	12.8595	32.5758	143.875			2008	40.7076	0.0643427	50.2356	7.35797	98.3655			2008	13.0874	186.802	1.30901	2.84778	204.046			2008	24.182	31.0143	14.3785	2.49214	72.0669			2008	0.191781	5.26738	4.2604	0.161754	9.88132
Tibet	西藏	2009	88.5287	4.71963	178.929	5.62452	277.802			2009	99.277	5.58003	15.3816	41.5885	161.827			2009	43.4386	0.0673818	51.4863	6.90074	101.893			2009	15.383	193.16	2.77824	2.9034	214.225			2009	24.2504	31.1251	11.7168	2.628	69.7203			2009	0.230601	5.5191	5.8026	0.158373	11.7107
xinjiang	新疆	2010	91.7075	4.39048	182.935	4.80432	283.837			2010	105.07	5.07213	16.3909	42.1018	168.635			2010	46.9959	0.061148	50.6534	6.65852	104.369			2010	16.0754	193.249	3.89847	2.94032	216.163			2010	24.2825	30.9782	9.73247	2.76115	67.7543			2010	0.251431	5.51944	4.89714	0.148029	10.816
gansu	甘肃	2011	93.826	4.54364	181.708	4.23549	284.313			2011	114.649	5.06817	16.65	37.7934	174.161			2011	50.6448	0.0611817	48.5145	6.52393	105.744			2011	18.0496	195.864	4.08352	3.04327	221.04			2011	24.439	30.9185	8.4331	2.87922	66.6698			2011	0.245053	5.4323	5.84198	0.128069	11.6474
hainan	海南	2012	95.5051	4.67166	183.354	3.80286	287.334			2012	123.106	5.19525	18.314	35.7328	182.348			2012	52.03	0.0609421	46.2434	6.42761	104.762			2012	18.9804	198.159	3.62214	3.00506	223.767			2012	24.5329	30.8226	7.34484	2.98441	65.6848			2012	0.22827	5.38811	5.38694	0.106813	11.1101
		2013	98.5333	4.68944	181.487	3.55447	288.264			2013	137.037	4.39559	17.1839	35.5612	194.178			2013	52.7741	0.0603657	44.6756	6.12498	103.635			2013	19.2138	198.582	3.37064	3.04326	224.21			2013	24.2174	30.7092	6.03078	2.99754	63.955			2013	0.222503	5.2608	4.32346	0.122148	9.92891
		2014	101.797	4.55244	179.393	3.34489	289.087			2014	148.456	4.58691	17.2117	33.2521	203.506			2014	53.7021	0.0558636	43.6616	5.77014	103.19			2014	19.4047	201.238	3.24894	3.21774	227.109			2014	24.1712	30.6346	4.83893	3.02403	62.6688			2014	0.248577	5.09638	4.33884	0.0978929	9.78169
		2015	105.026	4.51952	178.662	3.03461	291.242			2015	152.713	4.69711	17.1542	36.3025	210.866			2015	54.446	0.0442621	42.9736	5.30199	102.766			2015	19.6696	201.84	3.17194	3.08041	227.762			2015	24.2284	30.4606	3.83057	3.02194	61.5415			2015	0.221947	5.04642	4.39019	0.101198	9.75976
		2016	106.224	4.31684	178.331	2.65291	291.525			2016	149.038	5.80813	18.3095	41.2386	214.394			2016	53.4743	0.0444415	42.0878	5.17616	100.783			2016	19.8638	201.361	2.12249	3.13688	226.485			2016	24.3359	31.1115	3.2003	3.03347	61.6812			2016	0.202902	4.8695	3.3092	0.0558602	8.43746
		2017	101.854	4.24321	177.108	2.70519	285.91			2017	144.105	6.52089	18.7308	44.1654	213.522			2017	51.9277	0.0431897	41.8294	5.04867	98.8489			2017	19.6138	199.531	2.63976	3.1745	224.959			2017	23.9852	31.0186	2.80665	3.07797	60.8884			2017	0.154805	4.76977	1.95056	0.0325658	6.9077
		2018	98.7981	4.43615	175.901	3.37986	282.515			2018	145.105	8.02849	16.5848	48.8679	218.586			2018	50.2266	0.0455095	41.8092	5.81097	97.8923			2018	19.2596	188.718	2.17496	3.39073	213.543			2018	23.7172	30.9014	2.30787	3.09159	60.018			2018	0.0920722	4.74555	1.98182	0.0190856	6.83853
		2019	110.654	4.96849	197.009	3.78544	316.417			2019	162.518	8.99191	18.575	54.7321	244.817			2019	56.2538	0.0509707	46.8263	6.50829	109.639			2019	21.5707	211.364	2.43595	3.79761	239.169			2019	26.5632	34.6095	2.58482	3.46258	67.2202			2019	0.103121	5.31502	2.21964	0.0213759	7.65915
			玉米	稻谷	小麦	大豆					玉米	稻谷	小麦	大豆					玉米	稻谷	小麦	大豆					玉米	稻谷	小麦	大豆					玉米	稻谷	小麦	大豆					玉米	稻谷	小麦	大豆
	山东	2000	121.54	14.3971	341.654	13.1468	490.738		河南	2000	110.836	37.4357	448.681	16.2027	613.155		安徽	2000	24.4632	182.186	193.826	25.6576	426.133		湖北	2000	22.7394	93.9256	78.7179	7.15554	202.538		江西	2000	1.35654	133.313	4.78772	4.85526	144.312		北京	2000	3.90308	0.79526	9.08092	0.851047	14.6303		天津
		2001	126.137	14.1364	323.203	11.345	474.822			2001	110.769	33.8793	437.673	16.1683	598.489			2001	29.6725	158.842	178.767	25.5647	392.846			2001	21.4955	93.5754	68.5416	6.94796	190.56			2001	1.067	132.197	3.56749	4.65787	141.489			2001	2.8768	0.384621	5.41766	0.771923	9.451
		2002	127.388	12.6515	309.688	9.23765	458.965			2002	116.806	38.2347	442.608	15.1489	612.797			2002	32.7977	166.504	187.488	28.1098	414.899			2002	20.9539	90.9463	65.2116	6.85468	183.966			2002	0.898102	131.176	2.65	4.19589	138.92			2002	2.50606	0.254529	3.53715	0.598242	6.89598
		2003	121.136	9.1734	283.039	8.19615	421.544			2003	120.169	40.9716	437.947	14.4431	613.531			2003	31.5893	160.661	183.398	32.1641	407.812			2003	18.2896	84.9726	56.1848	6.20772	165.655			2003	0.938314	126.405	1.91974	3.73871	133.002			2003	2.16148	0.0910646	2.67077	0.63452	5.55784
		2004	123.611	10.1354	270.56	6.9197	411.226			2004	121.846	41.422	442.635	14.9919	620.894			2004	33.3465	173.474	187.764	33.4015	427.986			2004	19.1679	93.6582	56.1587	5.85116	174.836			2004	0.769954	142.621	1.77536	3.23027	148.396			2004	2.68827	0.0463807	2.9215	0.526067	6.18222
		2005	137.527	9.75825	298.858	6.84825	452.991			2005	126.292	41.629	452.358	15.3089	635.588			2005	33.7443	175.054	192.176	34.4883	435.462			2005	20.8901	97.7903	66.7102	5.68782	191.078			2005	0.885234	147.293	1.48196	3.14908	152.81			2005	3.44009	0.0452495	3.97742	0.420699	7.88346
		2006	143.215	10.3667	324.191	5.24616	483.019			2006	138.545	46.5377	474.762	15.4664	675.312			2006	31.3779	179.826	210.356	36.6824	458.243			2006	23.1592	92.9737	94.7229	3.7696	214.625			2006	0.790866	152.488	1.0954	2.82799	157.202			2006	3.90365	0.0390277	4.70649	0.458135	9.10731
		2007	143.78	10.6389	322.708	4.80597	481.933			2007	143.228	48.5349	477.097	13.3402	682.2			2007	36.9216	179.657	223.14	34.1478	473.866			2007	23.836	95.4261	102.406	3.73206	225.401			2007	0.783238	152.78	1.01937	3.13235	157.715			2007	3.9943	0.029467	3.08582	0.339889	7.44948
		2008	151.701	10.6633	325.224	4.73336	492.321			2008	148.753	48.5757	483.285	13.908	694.521			2008	36.8207	183.614	226.46	35.1064	482.002			2008	26.1782	92.1197	93.7372	3.6803	215.715			2008	0.855135	155.961	0.952344	3.11557	160.884			2008	4.20147	0.025221	4.768	0.360654	9.35534
		2009	157.649	10.9927	329.044	4.72486	502.411			2009	156.328	48.7693	485.512	13.2583	703.868			2009	40.4647	191.948	237.524	33.5144	503.45			2009	28.7636	98.554	93.331	3.54484	224.193			2009	1.12764	157.422	0.934587	3.04475	162.529			2009	4.33276	0.0216384	4.5198	0.32182	9.19602
		2010	163.508	10.4795	332.588	4.48727	511.062			2010	162.806	49.7553	488.992	12.7618	714.315			2010	43.5061	190.492	238.743	31.403	504.145			2010	30.6975	98.2822	94.2371	3.49969	226.717			2010	1.29274	160.541	1.00376	3.02774	165.866			2010	4.30386	0.0169846	4.59552	0.247086	9.16345
		2011	169.708	10.1874	337.57	4.43863	521.904			2011	171.109	50.1984	494.966	12.4559	728.729			2011	47.9787	190.109	244.383	28.5647	511.036			2011	32.3516	97.9635	95.7828	3.44171	229.54			2011	1.30311	161.994	1.07015	2.99624	167.364			2011	4.03805	0.0129837	4.3395	0.207374	8.59791
		2012	175.042	10.1413	342.664	4.19957	532.048			2012	179.48	50.6457	498.492	12.8545	741.472			2012	49.0906	190.081	249.203	27.4976	515.872			2012	35.5799	98.2155	100.979	3.36359	238.138			2012	1.35991	163.653	1.17978	3.06637	169.259			2012	3.79413	0.0114108	3.8959	0.182638	7.88408
		2013	184.436	10.0897	349.24	4.13223	547.898			2013	192.517	49.767	502.975	12.1656	757.425			2013	52.6277	189.051	255.338	25.8566	522.873			2013	35.0354	103.682	104.053	3.28787	246.059			2013	1.396	164.845	1.17371	3.0931	170.508			2013	3.29011	0.0106381	2.7025	0.159497	6.16274
		2014	192.768	10.0381	357.756	4.23272	564.795			2014	201.873	50.0651	508.742	10.957	771.637			2014	55.3175	197.284	255.453	25.5647	533.619			2014	39.9841	103.646	102.403	4.35536	250.388			2014	1.51274	165.819	1.18707	3.20025	171.719			2014	2.54693	0.0105904	1.76011	0.158873	4.47651
		2015	198.569	9.54424	367.778	3.72031	579.612			2015	210.96	50.2045	512.561	9.85631	783.582			2015	60.7358	201.711	260.509	22.6094	545.566			2015	43.6192	112.193	104.525	4.59721	264.934			2015	1.70731	166.702	1.19997	3.24583	172.855			2015	2.19258	0.0113587	1.55021	0.13364	3.8878
		2016	204.386	8.68896	370.807	3.57653	587.458			2016	211.995	50.0205	520.015	9.78539	791.816			2016	60.5874	206.68	263.21	22.5467	553.023			2016	42.7514	111.031	106.249	6.43907	266.47			2016	1.90956	166.032	1.33958	3.24463	172.526			2016	1.84706	0.011782	1.18588	0.0753644	3.12009
		2017	201.404	8.86689	372.253	3.43019	585.955			2017	201.345	50.097	520.903	9.90383	782.248			2017	58.409	212.201	257.303	23.3391	551.252			2017	42.615	111.474	107.418	6.76142	268.268			2017	1.91175	164.979	1.35114	3.2509	171.492			2017	1.42947	0.00660768	0.841022	0.0847154	2.36182
		2018	198.11	9.27213	369.949	4.40473	581.735			2018	197.318	50.5352	523.199	11.0618	782.114			2018	57.326	207.282	262.141	24.4424	551.191			2018	41.8863	112.553	102.923	6.99698	264.359			2018	1.87663	161.755	1.3618	3.38212	168.375			2018	1.15208	0.00921384	0.731298	0.0718795	1.96447
		2019	194.147	9.08669	362.55	4.31663	570.101			2019	193.372	49.5245	512.735	10.8406	766.472			2019	56.1795	203.136	256.898	23.9536	540.167			2019	41.0486	110.302	100.864	6.85704	259.072			2019	1.8391	158.519	1.33456	3.31448	165.008			2019	1.17559	0.00940188	0.746222	0.0733464	2.00456
[truncated: 34 more columns]
