# Supplementary material for: An Analysis of the Spatiotemporal Characteristics and Diversity of Grain Production Resource Utilization Efficiency under the Constraint of Carbon Emissions: Evidence from Major Grain-Producing Areas in China
Source: Int J Environ Res Public Health. 2022 Jun 24;19(13):7746. doi: 10.3390/ijerph19137746 (PMC9265660; doi:10.3390/ijerph19137746)
Supplement: Supplementary file 1 [file ijerph-19-07746-s001.zip › Table S3.xlsx]

## Sheet: Second stage regression results
The relaxation variable is the dependent variable	The independent variables		The coefficient	The standard deviation	T value	P values
X1	beta	0	31.9	20.7	1.54	0.125
	beta	1	-30.5	39.7	-0.769	0.443
	beta	2	-0.00721	0.00133	-5.43	0
	beta	3	-0.000723	0.000162	-4.46	0
	beta	4	0.00173	0.00183	0.948	0.344
	beta	5	0.0524	0.0118	4.46	0
	sigma-squared		18700	1.38	13500	0
	gamma		0.984	0.00143	689	0
	mu		52.5	59.2	0.888	0.376
	eta		-0.0113	0.00186	-6.06	0
	log likelihood function		-1090
	LR test of the one-sided error		735
X2	beta	0	1390	675	2.06	0.04
	beta	1	-533	817	-0.652	0.515
	beta	2	-0.167	0.0179	-9.32	0
	beta	3	-0.0157	0.0021	-7.49	0
	beta	4	0.0834	0.0213	3.91	0
	beta	5	0.24	0.162	1.48	0.139
	sigma-squared		834000	1.16	721000	0
	gamma		0.937	0.00544	172	0
	mu		1750	98.1	17.8	0
	eta		0.0151	0.0032	4.73	0
	log likelihood function		-1750
	LR test of the one-sided error		376
X3	beta	0	74.9	17.9	4.18	0
	beta	1	-72.5	25.9	-2.8	0.005
	beta	2	-0.00228	0.000956	-2.39	0.018
	beta	3	0.000571	0.000149	3.84	0
	beta	4	-0.0048	0.00129	-3.73	0
	beta	5	0.0244	0.00951	2.57	0.011
	sigma-squared		3050	519	5.88	0
	gamma		0.948	0.0122	77.4	0
	mu		94.8	21.2	4.48	0
	eta		-0.0296	0.00356	-8.31	0
	log likelihood function		-1010
	LR test of the one-sided error		452
X4	beta	0	-1750	412	-4.25	0
	beta	1	5080	575	8.83	0
	beta	2	0.00242	0.0371	0.0652	0.948
	beta	3	-0.025	0.00454	-5.51	0
	beta	4	-0.00765	0.0629	-0.121	0.903
	beta	5	-0.136	0.309	-0.439	0.661
	sigma-squared		3630000	1.01	3580000	0
	gamma		0.926	0.00705	131	0
	mu		911	124	7.36	0
	eta		-0.0395	0.00451	-8.75	0
	log likelihood function		-1920
	LR test of the one-sided error		390
