# Supplementary material for: An Analysis of the Spatiotemporal Characteristics and Diversity of Grain Production Resource Utilization Efficiency under the Constraint of Carbon Emissions: Evidence from Major Grain-Producing Areas in China
Source: Int J Environ Res Public Health. 2022 Jun 24;19(13):7746. doi: 10.3390/ijerph19137746 (PMC9265660; doi:10.3390/ijerph19137746)
Supplement: Supplementary file 1 [file ijerph-19-07746-s001.zip › Table S4.xlsx]

## Sheet: total factor productivity
					(Composite) Technical efficiency index	(Composite) Technology progress index	(Combined) Malmquist index (TFP index)	(Composite) Technical efficiency index	(Composite) Technology progress index	(Combined) Malmquist index (TFP index)
					(综合)技术效率指数	(综合)技术进步指数	（综合）Malmquist指数（TFP指数）	（综合）技术效率指数	（综合）技术进步指数	（综合）Malmquist指数（TFP指数）
				2001	1.01657	0.986592	0.994192	1.03502	0.988067	1.02199
				2002	1.09719	0.967947	1.05799	1.15979	0.912424	1.03882
				2003	0.955066	0.978946	0.923532	0.991684	0.961243	0.937585
				2004	1.04507	1.00974	1.04716	1.00445	1.15063	1.11387
				2005	0.953355	1.02906	0.978449	0.987078	1.02891	1.0105
				2006	0.896619	1.12252	1.00126	0.920436	1.12725	1.03356
				2007	1.21892	0.80878	0.975814	1.17341	0.847635	0.98522
				2008	0.891397	1.18113	1.0429	0.880827	1.22068	1.07014
				2009	1.12526	0.852585	0.949366	1.09342	0.88751	0.964091
				2010	0.985295	1.02913	1.01319	0.920978	1.1442	1.0469
				2011	0.947339	1.11329	1.04356	0.934211	1.14959	1.05957
				2012	0.989901	1.02186	1.00993	1.00854	1.01461	1.02323
				2013	0.995142	1.03469	1.02828	0.974307	1.05444	1.02696
				2014	1.00877	0.97106	0.978709	0.961101	1.03415	0.993797
				2015	1.0293	0.996622	1.02523	1.03175	1.01384	1.04572
				2016	0.982698	1.04107	1.0223	1.05581	0.962502	1.01637
				2017	1.01597	1.00094	1.01685	1.00024	1.02081	1.02106
				2018	1.10358	0.921866	1.01163	1.07829	0.934038	0.99805
				2019	1.06	0.998	1.05788	1.04842	1.012	1.061
								Technical efficiency index	Technological progress index
								技术效率指数	技术进步指数	Malmquist index
							2001	1.03502	0.988067	1.02199
							2002	1.15979	0.912424	1.03882
							2003	0.991684	0.961243	0.937585
							2004	1.00445	1.15063	1.11387
							2005	0.987078	1.02891	1.0105
							2006	0.920436	1.12725	1.03356
							2007	1.17341	0.847635	0.98522
							2008	0.880827	1.22068	1.07014
							2009	1.09342	0.88751	0.964091
							2010	0.920978	1.1442	1.0469
							2011	0.934211	1.14959	1.05957
							2012	1.00854	1.01461	1.02323
							2013	0.974307	1.05444	1.02696
							2014	0.961101	1.03415	0.993797
							2015	1.03175	1.01384	1.04572
							2016	1.05581	0.962502	1.01637
							2017	1.00024	1.02081	1.02106
							2018	1.07829	0.934038	0.99805
							2019	1.04842	1.012	1.061
	0.99
