# Supplementary material for: An Analysis of the Spatiotemporal Characteristics and Diversity of Grain Production Resource Utilization Efficiency under the Constraint of Carbon Emissions: Evidence from Major Grain-Producing Areas in China
Source: Int J Environ Res Public Health. 2022 Jun 24;19(13):7746. doi: 10.3390/ijerph19137746 (PMC9265660; doi:10.3390/ijerph19137746)
Supplement: Supplementary file 1 [file ijerph-19-07746-s001.zip › Table S5.xlsx]

## Sheet: Phase one and phase three compa
			region	地区	Phase I (before adjustment)	Stage 3 (after adjustment)
			heilongjiang	黑龙江	0.866	0.807
			liaoning	辽宁	0.798	0.557
			Ji Lin	吉林	0.917	0.753
			Inner Mongolia	内蒙古	0.813	0.541
			hebei	河北	0.581	0.553
			shandong	山东	0.594	0.618
			anhui	安徽	0.556	0.525
			henan	河南	0.576	0.622
			jiangsu	江苏	0.677	0.615
			sichuan	四川	0.841	0.663
			hubei	湖北	0.767	0.569
			hunan	湖南	0.849	0.686
			jiangxi	江西	0.871	0.596
			On average,	平均	0.747	0.623

## Sheet: Weighted by year one and year t
					Total grain output by region	7-16 各地区粮食总产量
					Unit: ten thousand tons	单位:万吨								"For 2019
					Land area	地 区	1990	1995	2000	2016	2017	2018	2019	In 2018,
					The national	全国	44624.3	46661.8	46217.5	66043.5	66160.7	65789.2	66384.3	The percentage (%)"	66384.3
					hebei	河北	2276.9	2739	2551.1	3783	3829.2	3700.9	3739.2	101	66384.3	0.0563266		heilongjiang	黑龙江	0.113024	0.788906	0.143266	0.788906
					shanxi	山西	969	917.1	853.4	1380.3	1355.1	1380.4	1361.8	98.7	66384.3	0.0205139		liaoning	辽宁	0.036605	0.788906	0.0463997	0.788906
					Inner Mongolia	内蒙古	973	1055.4	1241.9	3263.3	3254.5	3553.3	3652.5	102.8	66384.3	0.0550205		Ji Lin	吉林	0.0584159	0.788906	0.0740467	0.788906
					liaoning	辽宁	1494.7	1423.5	1140	2315.6	2330.7	2192.4	2430	110.8	66384.3	0.036605		Inner Mongolia	内蒙古	0.0550205	0.788906	0.0697428	0.788906
					Ji Lin	吉林	2046.5	1992.4	1638	4150.7	4154	3632.7	3877.9	106.7	66384.3	0.0584159		hebei	河北	0.0563266	0.788906	0.0713983	0.788906
					heilongjiang	黑龙江	2312.5	2552.1	2545.5	7416.1	7410.3	7506.8	7503	99.9	66384.3	0.113024		shandong	山东	0.0806968	0.788906	0.102289	0.788906
					Shanghai	上海	239.5	210.4	174	111.8	99.8	103.7	95.9	92.4	66384.3	0.00144462		anhui	安徽	0.0610687	0.788906	0.0774093	0.788906
					jiangsu	江苏	3230.8	3286.3	3106.6	3542.4	3610.8	3660.3	3706.2	101.3	66384.3	0.0558295		henan	河南	0.100858	0.788906	0.127846	0.788906
					zhejiang	浙江	1586.1	1430.9	1217.7	564.8	580.1	599.1	592.1	98.8	66384.3	0.00891928		jiangsu	江苏	0.0558295	0.788906	0.0707682	0.788906
					anhui	安徽	2457.2	2580.7	2472.1	3961.8	4019.7	4007.3	4054	101.2	66384.3	0.0610687		sichuan	四川	0.0527007	0.788906	0.0668022	0.788906
					fujian	福建	879.6	919.9	854.7	477.3	487.2	498.6	493.9	99.1	66384.3	0.00744001		hubei	湖北	0.0410489	0.788906	0.0520326	0.788906
					jiangxi	江西	1658.2	1607.4	1614.6	2234.4	2221.7	2190.7	2157.5	98.5	66384.3	0.0325002		hunan	湖南	0.0448118	0.788906	0.0568024	0.788906
					shandong	山东	3354.9	4246.4	3837.7	5332.3	5374.3	5319.5	5357	100.7	66384.3	0.0806968		jiangxi	江西	0.0325002	0.788906	0.0411965	0.788906
					henan	河南	3303.7	3466.5	4101.5	6498	6524.2	6648.9	6695.4	100.7	66384.3	0.100858
					hubei	湖北	2475	2463.8	2218.5	2796.4	2846.1	2839.5	2725	96	66384.3	0.0410489
					The south lake	湖 南	2651.4	2691.6	2767.9	3052.3	3073.6	3022.9	2974.8	98.4	66384.3	0.0448118
					guangdong	广东	1896.9	1734.8	1760.1	1204.2	1208.6	1193.5	1240.8	104	66384.3	0.0186912
					guangxi	广西	1363.1	1508.2	1528.5	1419	1370.5	1372.8	1332	97	66384.3	0.020065									0.263065	0.35478	0.171062
					hainan	海南	169.6	201.8	199.6	146.1	138.1	147.1	145	98.5	66384.3	0.00218425									0.788906	0.788906	0.788906
					chongqing	重庆			1106.9	1078.2	1079.9	1079.3	1075.2	99.6	66384.3	0.0161966									0.333456	0.449711	0.216834
					sichuan	四川	4266.8	4365	3372	3469.9	3488.9	3493.7	3498.5	100.1	66384.3	0.0527007
					guizhou	贵州	721	948.9	1161.3	1264.3	1242.4	1059.7	1051.2	99.2	66384.3	0.0158351
					Tibet	西藏	55.5	70	96.2	103.9	106.5	104.4	103.9	99.5	66384.3	0.00156513
					xinjiang	新疆	666.2	718.5	783.7	1552.3	1484.7	1504.2	1527.1	101.5	66384.3	0.0230039

## Sheet: Diagram of changes in year 1 an
					YEAR	One stage comprehensive technical efficiency	First stage pure technical efficiency	One stage scale efficiency	hree-stage comprehensive technical efficiency	Three stage pure technical efficiency	Three stage scale efficiency
					年份	一阶段综合技术效率	一阶段纯技术效率	一阶段规模效率	三阶段综合技术效率	三阶段纯技术效率	三阶段规模效率
					2000	0.726808	0.782065	0.937734	0.528155	0.827571	0.659518
					2001	0.715229	0.756161	0.949739	0.532818	0.825713	0.665535
					2002	0.771935	0.789821	0.976865	0.551189	0.836503	0.679243
					2003	0.68766	0.73355	0.94648	0.508086	0.793854	0.657183
					2004	0.718635	0.754853	0.956507	0.567736	0.816959	0.708481
					2005	0.705062	0.733543	0.963177	0.573807	0.805121	0.72538
					2006	0.711614	0.739836	0.962688	0.600989	0.807368	0.754699
					2007	0.687675	0.716909	0.960311	0.587495	0.780097	0.762972
					2008	0.725821	0.753701	0.96294	0.635491	0.818108	0.784852
					2009	0.68283	0.71188	0.959371	0.607029	0.773696	0.791438
					2010	0.70282	0.727749	0.965054	0.65381	0.794437	0.823628
					2011	0.733693	0.762181	0.962132	0.683759	0.810057	0.844814
					2012	0.739092	0.763471	0.965893	0.689279	0.81292	0.850957
					2013	0.75883	0.783614	0.966034	0.709066	0.824936	0.862291
					2014	0.745242	0.767042	0.967755	0.708149	0.818325	0.866806
					2015	0.760421	0.794854	0.95358	0.736973	0.842013	0.875281
					2016	0.772847	0.811697	0.950082	0.743261	0.846416	0.880838
					2017	0.783578	0.837303	0.935868	0.760891	0.870391	0.874666
					2018	0.79054	0.854832	0.931302	0.756116	0.907371	0.838543
					2019	0.798	0.871	0.927	0.761	0.911	0.836

## Sheet: Diagram of year-by-year 
					YEAR	One stage comprehensive technical efficiency	First stage pure technical efficiency	One stage scale efficiency	hree-stage comprehensive technical efficiency	Three stage pure technical efficiency	Three stage scale efficiency
					年份	一阶段综合	一阶段技术	一阶段规模	三阶段综合	三阶段技术	三阶段规模
					2000	0.726808	0.782065	0.937734	0.528155	0.827571	0.659518
					2001	0.715229	0.756161	0.949739	0.532818	0.825713	0.665535
					2002	0.771935	0.789821	0.976865	0.551189	0.836503	0.679243
					2003	0.68766	0.73355	0.94648	0.508086	0.793854	0.657183
					2004	0.718635	0.754853	0.956507	0.567736	0.816959	0.708481
					2005	0.705062	0.733543	0.963177	0.573807	0.805121	0.72538
					2006	0.711614	0.739836	0.962688	0.600989	0.807368	0.754699
					2007	0.687675	0.716909	0.960311	0.587495	0.780097	0.762972
					2008	0.725821	0.753701	0.96294	0.635491	0.818108	0.784852
					2009	0.68283	0.71188	0.959371	0.607029	0.773696	0.791438
					2010	0.70282	0.727749	0.965054	0.65381	0.794437	0.823628
					2011	0.733693	0.762181	0.962132	0.683759	0.810057	0.844814
					2012	0.739092	0.763471	0.965893	0.689279	0.81292	0.850957
					2013	0.75883	0.783614	0.966034	0.709066	0.824936	0.862291
					2014	0.745242	0.767042	0.967755	0.708149	0.818325	0.866806
					2015	0.760421	0.794854	0.95358	0.736973	0.842013	0.875281
					2016	0.772847	0.811697	0.950082	0.743261	0.846416	0.880838
					2017	0.783578	0.837303	0.935868	0.760891	0.870391	0.874666
					2018	0.79054	0.854832	0.931302	0.756116	0.907371	0.838543
					2019	0.798	0.871	0.927	0.761	0.911	0.836

## Sheet: Diagram of year-by-year changes
					year	One stage synthesis	One-stage technique	First-stage scale	Three stage synthesis	Three-stage technique	Three stage scale
					2000	0.726808	0.782065	0.937734	0.528155	0.827571	0.659518
					2001	0.715229	0.756161	0.949739	0.532818	0.825713	0.665535
					2002	0.771935	0.789821	0.976865	0.551189	0.836503	0.679243
					2003	0.68766	0.73355	0.94648	0.508086	0.793854	0.657183
					2004	0.718635	0.754853	0.956507	0.567736	0.816959	0.708481
					2005	0.705062	0.733543	0.963177	0.573807	0.805121	0.72538
					2006	0.711614	0.739836	0.962688	0.600989	0.807368	0.754699
					2007	0.687675	0.716909	0.960311	0.587495	0.780097	0.762972
					2008	0.725821	0.753701	0.96294	0.635491	0.818108	0.784852
					2009	0.68283	0.71188	0.959371	0.607029	0.773696	0.791438
					2010	0.70282	0.727749	0.965054	0.65381	0.794437	0.823628
					2011	0.733693	0.762181	0.962132	0.683759	0.810057	0.844814
					2012	0.739092	0.763471	0.965893	0.689279	0.81292	0.850957
					2013	0.75883	0.783614	0.966034	0.709066	0.824936	0.862291
					2014	0.745242	0.767042	0.967755	0.708149	0.818325	0.866806
					2015	0.760421	0.794854	0.95358	0.736973	0.842013	0.875281
					2016	0.772847	0.811697	0.950082	0.743261	0.846416	0.880838
					2017	0.783578	0.837303	0.935868	0.760891	0.870391	0.874666
					2018	0.79054	0.854832	0.931302	0.756116	0.907371	0.838543
					2019	0.798	0.871	0.927	0.761	0.911	0.836

## Sheet: Efficiency values for each year
							The first stage			The third stage
						第一阶段			第三阶段				Weighted efficiency value the third stage
					年份	Integrated technical efficiency	Pure technical efficiency	The scale efficiency	Integrated technical efficiency	Pure technical efficiency	The scale efficiency		scale efficiency	pure technical efficiency	Integrated technical efficiency
					2000	0.726808	0.782065	0.937734	0.528155	0.827571	0.659518		0.528	0.828	0.66
					2001	0.715229	0.756161	0.949739	0.532818	0.825713	0.665535		0.533	0.826	0.666
					2002	0.771935	0.789821	0.976865	0.551189	0.836503	0.679243		0.551	0.837	0.679
					2003	0.68766	0.73355	0.94648	0.508086	0.793854	0.657183		0.508	0.794	0.657
					2004	0.718635	0.754853	0.956507	0.567736	0.816959	0.708481		0.568	0.817	0.708
					2005	0.705062	0.733543	0.963177	0.573807	0.805121	0.72538		0.574	0.805	0.725
					2006	0.711614	0.739836	0.962688	0.600989	0.807368	0.754699		0.601	0.807	0.755
					2007	0.687675	0.716909	0.960311	0.587495	0.780097	0.762972		0.587	0.78	0.763
					2008	0.725821	0.753701	0.96294	0.635491	0.818108	0.784852		0.635	0.818	0.785
					2009	0.68283	0.71188	0.959371	0.607029	0.773696	0.791438		0.607	0.774	0.791
					2010	0.70282	0.727749	0.965054	0.65381	0.794437	0.823628		0.654	0.794	0.824
					2011	0.733693	0.762181	0.962132	0.683759	0.810057	0.844814		0.684	0.81	0.845
					2012	0.739092	0.763471	0.965893	0.689279	0.81292	0.850957		0.689	0.813	0.851
					2013	0.75883	0.783614	0.966034	0.709066	0.824936	0.862291		0.709	0.825	0.862
					2014	0.745242	0.767042	0.967755	0.708149	0.818325	0.866806		0.708	0.818	0.867
					2015	0.760421	0.794854	0.95358	0.736973	0.842013	0.875281		0.737	0.842	0.875
					2016	0.772847	0.811697	0.950082	0.743261	0.846416	0.880838		0.743	0.846	0.881
					2017	0.783578	0.837303	0.935868	0.760891	0.870391	0.874666		0.761	0.87	0.875
					2018	0.79054	0.854832	0.931302	0.756116	0.907371	0.838543		0.756	0.907	0.839
					2019	0.798	0.871	0.927	0.761	0.911	0.836		0.761	0.911	0.836

## Sheet: A scatter diagram
			heilongjiang	黑龙江	0.965	0.833
			liaoning	辽宁	0.946	0.59
			Ji Lin	吉林	0.952	0.787
			Inner Mongolia	内蒙古	0.901	0.606
			hebei	河北	0.682	0.806
			shandong	山东	0.681	0.904
			anhui	安徽	0.665	0.788
			henan	河南	0.692	0.902
			jiangsu	江苏	0.765	0.804
			sichuan	四川	0.899	0.737
			hubei	湖北	0.825	0.692
			hunan	湖南	0.907	0.757
			jiangxi	江西	0.952	0.627

## Sheet: China's Five-year Plan
									Northeast	Huang-Huai-Hai region	The middle and upper reaches of the Yangtze River
									东北地区	黄淮海地区	长江中上游地区	东北地区	黄淮海地区	长江中上游地区								Comprehensive technical efficiency Stage 1			Comprehensive technical efficiency Stage 1
								2000	0.583	0.454	0.807	0.375	0.409	0.496							2000	0.727	0.782	0.938	0.528	0.828	0.66
								2001	0.598	0.454	0.74	0.399	0.413	0.47							2001	0.715	0.756	0.95	0.533	0.826	0.666
								2002	0.762	0.445	0.713	0.452	0.407	0.465							2002	0.772	0.79	0.977	0.551	0.837	0.679
								2003	0.621	0.412	0.692	0.409	0.37	0.452							2003	0.688	0.734	0.946	0.508	0.794	0.657
								2004	0.635	0.454	0.695	0.455	0.424	0.486							2004	0.719	0.755	0.957	0.568	0.817	0.708
								2005	0.628	0.451	0.665	0.468	0.428	0.48							2005	0.705	0.734	0.963	0.574	0.805	0.725
								2006	0.656	0.464	0.618	0.511	0.452	0.462							2006	0.712	0.74	0.963	0.601	0.807	0.755
								2007	0.6	0.464	0.616	0.47	0.456	0.469							2007	0.688	0.717	0.96	0.587	0.78	0.763
								2008	0.675	0.472	0.625	0.556	0.474	0.474							2008	0.726	0.754	0.963	0.635	0.818	0.785
								2009	0.586	0.466	0.617	0.488	0.465	0.493							2009	0.683	0.712	0.959	0.607	0.774	0.791
								2010	0.652	0.46	0.599	0.607	0.466	0.48							2010	0.703	0.728	0.965	0.654	0.794	0.824
								2011	0.71	0.468	0.608	0.65	0.477	0.498							2011	0.734	0.762	0.962	0.684	0.81	0.845
								2012	0.712	0.475	0.609	0.636	0.49	0.513							2012	0.739	0.763	0.966	0.689	0.813	0.851
								2013	0.749	0.473	0.627	0.681	0.491	0.515							2013	0.759	0.784	0.966	0.709	0.825	0.862
								2014	0.711	0.477	0.629	0.658	0.498	0.532							2014	0.745	0.767	0.968	0.708	0.818	0.867
								2015	0.73	0.487	0.635	0.685	0.52	0.549							2015	0.76	0.795	0.954	0.737	0.842	0.875
								2016	0.746	0.496	0.636	0.686	0.533	0.543							2016	0.773	0.812	0.95	0.743	0.846	0.881
								2017	0.746	0.508	0.649	0.702	0.547	0.554							2017	0.784	0.837	0.936	0.761	0.87	0.875
								2018	0.742	0.512	0.673	0.67	0.556	0.568							2018	0.791	0.855	0.931	0.756	0.907	0.839
								2019	0.746	0.519	0.687	0.701	0.561	0.578							2019	0.798	0.871	0.927	0.761	0.911	0.836
									Northeast	Huang-Huai-Hai region	The middle and upper reaches of the Yangtze River	major grain producing areas
									东北地区	黄淮海地区	长江中上游地区	粮食主产区
							Fifteen plan	十五计划	0.649（0.436）	0.443（0.408）	0.701（0.471）	0.720（0.547）
							The eleventh Five-Year Plan	十一五计划	0.634（0.526）	0.465（0.463）	0.615（0.476）	0.702（0.617）
							The 12th Five-Year Plan	十二五计划	0.722（0.662）	0.476（0.495）	0.622（0.521）	0.747（0.705）
							The 13th Five-Year Plan	十三五计划	0.745（0.690）	0.509（0.549）	0.661（0.561）	0.787（0.755）
							During the study period	研究期间	0.679（0.563）	0.471（0.472）	0.657（0.504）	0.733（0.639）
									Northeast	Huang-Huai-Hai region	The middle and upper reaches of the Yangtze River	major grain producing areas
									东北地区	黄淮海地区	长江中上游地区	粮食主产区
								十五计划	0.649	0.443	0.701	0.72
								十一五计划	0.634	0.465	0.615	0.702
								十二五计划	0.722	0.476	0.622	0.747
								十三五计划	0.745	0.509	0.661	0.787
