# Supplementary material for: An Analysis of the Spatiotemporal Characteristics and Diversity of Grain Production Resource Utilization Efficiency under the Constraint of Carbon Emissions: Evidence from Major Grain-Producing Areas in China
Source: Int J Environ Res Public Health. 2022 Jun 24;19(13):7746. doi: 10.3390/ijerph19137746 (PMC9265660; doi:10.3390/ijerph19137746)
Supplement: Supplementary file 1 [file ijerph-19-07746-s001.zip › Table S6.xlsx]

## Sheet: Geometric growth rate of effici
	Year	one stage comprehensive technical efficiency	one stage pure technical efficiency	one stage scale efficiency	three stages comprehensive technical efficiency	three stages pure technical efficiency	three stages scale efficiency
	2000	0.726808	0.782065	0.937734	0.528155	0.827571	0.659518
	2001	0.715229	0.756161	0.949739	0.532818	0.825713	0.665535
	2002	0.771935	0.789821	0.976865	0.551189	0.836503	0.679243
	2003	0.68766	0.73355	0.94648	0.508086	0.793854	0.657183
	2004	0.718635	0.754853	0.956507	0.567736	0.816959	0.708481
	2005	0.705062	0.733543	0.963177	0.573807	0.805121	0.72538
	2006	0.711614	0.739836	0.962688	0.600989	0.807368	0.754699
	2007	0.687675	0.716909	0.960311	0.587495	0.780097	0.762972
	2008	0.725821	0.753701	0.96294	0.635491	0.818108	0.784852
	2009	0.68283	0.71188	0.959371	0.607029	0.773696	0.791438
	2010	0.70282	0.727749	0.965054	0.65381	0.794437	0.823628
	2011	0.733693	0.762181	0.962132	0.683759	0.810057	0.844814
	2012	0.739092	0.763471	0.965893	0.689279	0.81292	0.850957
	2013	0.75883	0.783614	0.966034	0.709066	0.824936	0.862291
	2014	0.745242	0.767042	0.967755	0.708149	0.818325	0.866806
	2015	0.760421	0.794854	0.95358	0.736973	0.842013	0.875281
	2016	0.772847	0.811697	0.950082	0.743261	0.846416	0.880838
	2017	0.783578	0.837303	0.935868	0.760891	0.870391	0.874666
	2018	0.79054	0.854832	0.931302	0.756116	0.907371	0.838543
	2019	0.798	0.871	0.927	0.761	0.911	0.836
		Geometric growth rate of efficiency
		1.00493	1.00568	0.999394	1.01941	1.00507	1.01256
		1	1	1	1	1	1
		0.00493031	0.00568477	-0.000605724	0.0194093	0.00506794	0.0125582
